# Supplementary material for: Effect of Milk Protein–Polyphenol Conjugate on the Regulation of GLP-1 Hormone
Source: Foods. 2024 Jun 19;13(12):1935. doi: 10.3390/foods13121935 (PMC11202982; doi:10.3390/foods13121935)
Supplement: Supplementary file 1 [file foods-13-01935-s001.zip]

Archive with 1 entries (1 files):
- foods-3053297-supplementary.pdf
